# Supplementary material for: Inheritance pattern of tetraploids pummelo, mandarin, and their interspecific hybrid sour orange is highly influenced by their phylogenomic structure
Source: Front Plant Sci. 2023 Dec 8;14:1327872. doi: 10.3389/fpls.2023.1327872 (PMC10739408; doi:10.3389/fpls.2023.1327872)
Supplement: Supplementary file 1 [file Table_1.xls]

## Sheet: Additional table 1
	Additional table 1. Molecular markers used in this analysis with their accession, chromosome, physical position, genetic distance and bibliographic reference
	Marker	Accession	Chromosome	PhysicStart	Location	Reference
ssr	mCrCIR02G08	FR692362	1	1415323	16.723	Ollitrault et al. (2012b)
snp	1P3705568	Ciclev10010157m.g	1	3705568	31	Curk et al. (2015)
ssr	CID0806	ET094469	1	7860474	55.174	Ollitrault et al. (2012a)
snp	1_14053816	New	1	14053816	57.51	This work
ssr	CIBE5720	ET082224	1	13332543	57.765	Ollitrault et al. (2010)
snp	1P16721616	Ciclev10007960m.g	1	16721616	61.8	Curk et al. (2015)
ssr	MEST121	DY275927	1	22015506	68.99	Luro et al. (2008)
ssr	MEST001	DY262452	1	20040617	70.605	Luro et al. (2008)
ssr	MEST321	DY297854	1	28147434	118.483	Ollitrault et al. (2012b)
ssr	JK-TAA15	none	1	28183310	119.734	Kijas et al. (1997)
snp	2_60291	New	2	60291	1	This work
ssr	mCrCIR02D09	FR677569	2	5821301	11.374	Cuenca et al. (2011)
ssr	mCrCIR04H06	FR677579	2	8097269	23.647	Cuenca et al. (2011)
ssr	JK-CAC15	none	2	10935420	43.506	Kijas et al. (1997)
ssr	CX2004	CF653229	2	11397075	46.672	Chen et al. (2007)
ssr	mCrCIR03C08	FR677576	2	27340389	82.19	Ahmad et al. (2003)
ssr	CI01C07	AJ567394	2	34239835	125.616	Froelicher et al. (2008)
ssr	JK-TAA41	none	2	35861149	131.85	Cuenca et al. (2011)
snp	2_36363713	New	2	36363713	150.13	This work
snp	3_17626	New	3	17626	7.38	This work
ssr	MEST256	DY290355	3	3204377	17.022	Garcia-Lor et al. (2012)
ssr	MEST369	DY272147	3	3587345	19.999	Ollitrault et al. (2012b)
snp	3p3593162	none	3	3593162	20	Curk et al. (2015)
snp	MDH-P-84	DQ901430	3	7266752	65	Ollitrault et al. (2012b)
ssr	CX0124	CN187496	3	41286578	110.276	Chen et al. (2007)
ssr	mCrCIR04E02	FR677566	3	41704407	111.895	Kamiri et al. (2011)
ssr	Ci08A10	AJ567414	3	45663454	144.88	Froelicher et al. (2008)
ssr	mCrCIR02G02	FR677572	3	19610831	149.15	Cuenca et al. (2011)
snp	3_51024515	New	3	51024515	192.02	This work
ssr	CF-TA15	CX288870	4	1457438	6.119	Ollitrault et al. (2012b)
ssr	CF-CA31	GS597784	4	3642416	12.187	Ollitrault et al. (2012b)
ssr	mCrCIR07D06	FR677581	4	7294237	16.334	Cuenca et al. (2011)
ssr	CF-ACA01	CN181701.1	4	14526637	24.407	Ollitrault et al. (2012b)
ssr	mCrCIR03G05	FR677578	4	23443938	75.055	Cuenca et al. (2011)
ssr	CIBE3255	ET076159	4	24918812	89.492	Ollitrault et al. (2010)
ssr	CID5362	ET113246	5	1006200	0	Ollitrault et al. (2012c)
ssr	MEST015	FC912829	5	24850430	21.696	Garcia-Lor et al. (2012)
snp	5_27500244	New	5	27500244	25.23	This work
ssr	CMS30	none	5	31121977	36.84	Ahmad et al. (2003)
ssr	MEST104	DY273697	5	32963594	40.461	Garcia-Lor et al. (2012)
ssr	mCrCIR07E12	AM489750	5	39987642	100.906	Froelicher et al. (2008)
ssr	MEST056	DY267791	5	42300277	110.164	Aleza et al. (2011)
snp	6p498189	Ciclev10011912m.g	6	498189	1	Curk et al. (2015)
snp	6p4406341	Ciclev10013568m.g	6	4406341	5	Curk et al. (2015)
snp	6_5996116	New	6	5996116	5.07	This work
snp	LapXcF238	EU719653	6	11706292	11	Garcia-Lor et al. (2013)
ssr	MEST132	DY276930	6	15158795	26.927	Aleza et al. (2011)
ssr	CIBE4818	ET110604	6	15153267	28.317	Ollitrault et al. (2010)
ssr	mCrCIR02F12	FR677570	6	18717166	60.925	Cuenca et al. (2011)
ssr	MEST488	DY297637	6	21253670	68.482	Garcia-Lor et al. (2012)
ssr	mCrCIR01C06	FR692356	6	24791517	88.923	Cuenca et al. (2011)
ssr	JK-TAA1	none	6	24896263	93.489	Kijas et al. (1997)
ssr	CIBE5866	ET083232	6	25021256	99.801	Ollitrault et al. (2010)
snp	7_20255	New	7	20255	10.89	This work
ssr	mCrCIR07E05	AM489749	7	585181	14.365	Froelicher et al. (2008)
ssr	CI02G12	none	7	2270150	23.57	Froelicher et al. (2008)
snp	FLS-M-313	AB011796	7	6013950	40	Ollitrault et al. (2012b)
snp	mCrCIR03B07	FR677573	7	11545990	83.39	Cuenca et al. (2011)
ssr	Ci07C07	AJ567409	7	15803823	98.019	Froelicher et al. (2008)
snp	7_15708026	New	7	15708026	105.01	This work
ssr	mCrCIR01F04a	AM489736	8	1063542	5.921	Froelicher et al. (2008)
ssr	mCrCIR07B05	AM489747	8	3217225	31.702	Froelicher et al. (2008)
ssr	MEST830	DY280908	8	4524338	42.186	Luro et al. (2008)
snp	8_15415145	New	8	15415145	50.78	This work
ssr	mCrCIR02C09	FR692359	8	23535020	95.441	Ollitrault et al. (2012b)
ssr	mCrCIR02A09	FR677568	8	24367691	98.633	Cuenca et al. (2011)
snp	8_25026006	New	8	25026006	113.52	This work
ssr	Ci02B07	AJ567403	9	229991	0	Froelicher et al. (2008)
ssr	MEST187	DY282850	9	153331	2.924	Ollitrault et al. (2012b)
ssr	MEST330	DY299376	9	829408	5.97	Ollitrault et al. (2012b)
ssr	mCrCIR07F11	FR677567	9	4918314	49.569	Kamiri et al. (2011)
ssr	MEST308	DY296351	9	6825535	52.006	Ollitrault et al. (2012b)
ssr	JI-TCT01	CV704385	9	16971352	52.797	Ollitrault et al. (2012b)
ssr	Ci07C09	AJ567410	9	23222334	53.04	Froelicher et al. (2008)
snp	9_26016472	New	9	26016472	54.88	This work
ssr	Ci08C05	AJ567415	9	25538072	55.136	Froelicher et al. (2008)
snp	9_31288895	New	9	31288895	98.18	This work
