# Supplementary material for: Inheritance pattern of tetraploids pummelo, mandarin, and their interspecific hybrid sour orange is highly influenced by their phylogenomic structure
Source: Front Plant Sci. 2023 Dec 8;14:1327872. doi: 10.3389/fpls.2023.1327872 (PMC10739408; doi:10.3389/fpls.2023.1327872)
Supplement: Supplementary file 2 [file Table_2.xls]

## Sheet: AT 2. Sour Orange 4x
Additional Table 2. Genetic configuration of diploid gametes produced by tetraploid 'Sevillano' sour orange used as male parent
Centromere position	Chromosome 1				Chromosome 2				Chromosome 3				Chromosome 4			Chromosome 5			Chromosome 6				Chromosome 7		Chromosome 8			Chromosome 9
	60,66 cM				56,87 cM				90,59 cM				16,14 cM			23,12 cM			6,4 cM				96,43 cM		54,21 cM			52,16 cM
Locus	1P3705568	CiBE5720	1P16721616	JK-taa15	mCrCIR04H06	JK-CAC15	mCrCIR03C08	JK-TAA41	MEST256	3p3593162	MDH-P-84	mCrCIR04E02	mCrCIR07D06	CF-ACA01	mCrCIR03G05	CID5362	MEST104	mCrCIR07E12	6p498189	6p4406341	LapXcF238	mCrCIR01C06	FLS-M-313	mCrCIR03B07	mCrCIR01F04a	mCrCIR02G02	mCrCIR02A09	Ci02B07	mCrCIR07F11	JI-TCT01
Location	31	58.449	61.8	119.734	23.647	43.506	82.19	131.855	17.022	20	65	111.895	16.334	24.407	75.055	0	40.461	100.906	1	5	11	88.923	40	83.39	5.92	57	98.633	0	49.569	52.797
Clementine	XX	325 337	XX	188 192	190 196	149 158	202 226	146 152	209 224	XX	XX	147 149	165 187	330 336	226 228	138 142	238 242	116 116	XX	XX	XX	159 165	XX	263 265	187 203	111 120	159 161	165 165	152 160	146 146
Sour Orange 4x	XY	323 333	XY	164 198	184 190	158 161	216 220	132 144	206 226	XY	XY	125 137	164 196	336 339	219 222	130 138	228 240	116 144	XY	XY	XY	131 159	XY	265 279	193 200	114 136	155 157	165 171	146 150	146 155
ClemSO-01	XY	323 333	YY	164 198	184 190	158 161	216 220	132 144	206 226	XY	XY	125 137	164 196	336 339	219 222	130 130	228 228	144 144	YY	YY	XX	131 159	XY	265 279	193 200	114 136	157 157	165 171	146 150	146 155
ClemSO-02	XY	323 333	XY	164 198	184 190	158 161	216 220	132 132	206 226	XY	XY	125 137	164 196	336 339	219 219	130 138	228 240	116 144	XY	XY	XY	131 131	XY	279 279	193 200	114 136	155 157	165 171	146 150	146 155
ClemSO-03	YY	333 333	XX	164 198	184 190	158 161	216 220	144 144	206 226	XY	YY	137 137	164 196	336 339	219 222	130 138	228 240	116 144	XY	XY	XY	131 159	XY	265 279	193 200	114 136	155 157	165 171	146 150	146 155
ClemSO-04	XY	323 333	XY	164 198	190 190	158 158	220 220	132 144	206 206	XY	YY	137 137	164 196	336 339	219 222	138 138	240 240	116 144	XY	XY	XY	131 159	XY	265 279	193 200	114 136	155 157	165 171	146 150	146 155
ClemSO-05	XY	323 333	XY	164 198	190 190	158 158	220 220	132 144	206 226	XY	XY	125 137	164 196	336 339	219 222	130 138	228 240	116 144	XY	XY	XY	131 159	XY	265 279	193 200	114 136	155 157	165 171	146 150	146 155
ClemSO-06	XY	323 333	XY	164 198	184 190	158 161	216 220	132 144	206 226	XY	XY	125 137	164 196	336 339	219 222	130 138	228 240	116 144	XY	XY	XY	159 159	XY	265 279	193 200	114 136	155 157	165 171	146 150	146 155
ClemSO-07	XY	323 333	XY	164 198	184 190	158 161	216 220	132 144	206 226	XY	XY	125 137	164 196	336 339	219 222	130 138	228 240	116 144	XY	XY	XY	131 159	XY	265 279	193 200	114 136	155 157	165 171	146 150	146 155
ClemSO-08	XY	323 323	XX	198 198	184 190	158 161	216 220	132 144	226 226	XY	XX	125 125	164 196	336 339	219 222	130 138	228 240	116 144	XY	XY	XY	159 159	XY	265 279	193 200	114 136	155 157	165 165	146 150	146 155
ClemSO-09	XY	323 333	XY	164 198	184 190	158 161	216 220	132 144	206 206	XY	YY	137 137	164 196	336 339	219 222	130 138	228 240	116 144	XY	XY	XY	131 159	XY	265 279	193 193	114 114	155 157	165 171	146 150	146 155
ClemSO-10	XY	323 333	XY	198 198	184 190	158 161	216 220	132 144	206 226	XY	XY	125 137	164 196	336 339	219 222	130 138	228 240	116 144	XY	XY	XY	131 159	XY	265 279	193 200	114 136	155 157	165 171	146 150	146 155
ClemSO-11	XY	323 333	XY	164 198	184 190	158 161	216 220	132 144	206 226	XY	XY	125 137	164 196	336 339	219 222	130 138	228 240	116 144	XY	XY	XY	159 159	XY	265 265	193 200	114 136	155 157	165 171	146 150	146 155
ClemSO-12	XY	323 333	XY	164 198	190 190	158 158	220 220	132 144	206 226	XY	XY	125 137	164 196	336 339	219 222	130 138	228 240	116 144	XY	XY	XY	159 159	XY	265 279	193 200	114 136	155 157	165 171	146 150	146 155
ClemSO-13	XY	323 333	XY	164 198	184 190	158 161	216 220	132 144	206 226	XY	XY	137 137	164 196	336 339	219 222	130 138	228 240	116 144	XY	XY	XY	131 159	XY	265 279	193 200	114 136	155 157	165 171	146 146	146 155
ClemSO-14	XY	323 333	XY	164 198	184 190	158 161	216 216	132 144	206 226	XX	XY	125 137	164 196	336 339	219 222	130 138	228 240	116 144	XY	XY	XY	131 159	XY	265 279	193 200	114 136	155 157	165 171	146 150	146 155
ClemSO-15	XY	323 333	XY	164 198	184 190	158 161	216 220	132 144	206 226	XY	XY	125 137	164 196	336 339	219 222	130 138	228 240	116 144	XY	XY	XY	131 159	XY	265 279	193 200	114 136	155 157	165 171	150 150	146 155
ClemSO-16	YY	323 333	XY	198 198	184 190	158 161	216 220	132 144	226 226	XY	XY	125 125	164 196	336 339	219 222	130 138	228 240	116 144	YY	YY	XX	131 159	XY	265 279	193 200	114 136	155 157	165 171	146 150	146 155
ClemSO-17	XY	323 333	XY	164 198	184 190	158 161	216 220	132 144	206 226	XY	XY	125 125	196 196	336 336	222 222	130 138	228 240	116 144	XY	XY	XY	131 159	XY	265 279	193 200	114 136	155 157	171 171	150 150	146 155
ClemSO-18	XY	323 333	XY	164 198	184 190	158 161	216 220	132 144	206 226	XY	XY	125 137	164 196	336 339	219 222	130 138	228 240	116 144	XY	XY	XY	131 159	XX	265 265	193 200	114 136	155 157	165 171	146 150	146 155
ClemSO-19	XY	323 333	XY	164 164	190 190	158 161	216 220	144 144	206 226	XY	XY	125 137	164 196	336 339	219 222	130 138	228 240	116 144	XY	XY	XY	131 159	XY	265 279	193 200	114 136	155 157	165 171	146 150	146 155
ClemSO-20	XY	323 333	XY	164 198	190 190	158 161	216 220	132 132	226 226	XY	XX	125 137	164 196	336 339	219 222	130 138	228 240	116 144	XY	XY	XY	131 131	XY	265 279	193 200	114 136	155 157	165 171	146 150	146 155
ClemSO-21	XY	323 333	XY	164 198	190 190	158 158	220 220	144 144	206 226	XY	XY	125 125	164 196	336 336	222 222	130 138	228 240	116 144	XY	XY	XY	131 159	XY	265 279	193 200	114 136	155 157	165 171	146 150	146 155
ClemSO-22	XY	323 333	XY	164 198	184 190	158 161	216 220	132 144	206 226	XX	XX	125 125	164 196	336 339	219 222	138 138	240 240	144 144	XY	XY	XY	131 159	XX	265 265	193 200	114 136	155 157	165 171	146 150	146 155
ClemSO-23	XY	323 333	XY	164 198	184 190	158 161	216 220	132 144	206 206	XY	YY	125 137	164 196	336 339	219 222	130 138	228 240	116 144	XY	XY	XY	131 159	XY	265 279	193 200	114 136	155 157	165 171	146 150	146 155
ClemSO-24	XX	323 323	XX	164 198	184 190	158 161	216 220	132 144	206 226	YY	XY	125 137	164 196	336 339	219 222	138 138	240 240	116 116	XY	XY	XY	131 159	XX	279 279	193 200	114 136	155 157	165 165	146 146	155 155
ClemSO-25	XY	323 333	XY	164 198	184 190	158 161	216 220	132 144	206 226	XY	XY	125 137	164 196	336 339	219 222	130 138	228 240	116 144	XX	XX	YY	131 159	XY	265 279	193 200	114 136	155 157	165 171	146 150	155 155
ClemSO-26	XX	323 323	XX	164 198	184 190	158 161	216 220	132 144	206 226	XY	XY	125 137	164 196	336 339	219 222	130 138	228 240	116 144	XY	XY	XY	159 159	XY	265 279	193 200	114 136	155 157	165 171	146 150	146 155
ClemSO-27	XX	323 333	XY	164 198	190 190	158 158	220 220	132 144	226 226	XY	XX	125 125	196 196	336 336	219 222	130 130	228 228	144 144	XY	XY	XY	131 159	XY	265 279	193 200	114 136	155 157	165 165	146 150	146 155
ClemSO-28	XY	323 333	XY	164 198	184 190	158 158	220 220	144 144	206 226	XY	XY	125 137	164 196	336 339	219 222	130 138	228 240	144 144	XY	XY	XY	131 159	XY	265 279	193 200	114 136	155 157	165 171	146 150	146 155
ClemSO-29	XY	323 333	XY	164 198	184 190	158 161	216 220	132 144	206 226	XY	XY	125 137	164 196	336 339	219 222	130 138	228 240	116 144	XY	XY	XY	131 159	XY	265 279	193 200	114 136	155 157	165 171	146 146	146 155
ClemSO-30	XY	323 333	XY	198 198	190 190	158 161	216 220	132 144	206 226	XY	XY	125 137	164 196	336 339	219 222	130 138	228 240	116 144	XY	XY	XY	131 159	XY	265 279	193 200	114 136	155 157	165 171	146 150	146 155
ClemSO-31	XY	323 333	XY	164 198	184 190	158 161	220 220	132 132	226 226	XY	XX	125 137	164 196	339 339	219 222	130 138	228 240	116 116	XY	XY	XY	131 159	XY	265 279	193 200	114 136	155 157	165 171	146 150	146 155
ClemSO-32	YY	323 333	XY	164 198	184 190	158 158	216 220	132 144	206 206	YY	XY	125 137	164 196	336 339	219 219	130 138	240 240	116 116	XY	XY	XY	131 159	XY	265 279	193 200	114 136	155 157	165 165	146 146	146 155
ClemSO-33	XY	323 333	XY	164 198	184 190	158 161	216 216	132 144	206 226	XY	XY	125 137	164 196	336 339	219 222	130 138	240 240	116 116	XX	XX	YY	159 159	XY	265 279	193 200	136 136	157 157	165 171	146 150	146 155
ClemSO-34	XY	323 333	XY	164 164	184 190	158 161	216 220	132 132	206 226	XY	XY	125 137	164 196	336 339	219 222	130 138	228 240	116 144	XY	XY	XY	131 159	XY	265 279	193 200	114 136	155 157	165 171	146 150	146 155
ClemSO-35	XY	323 333	XY	164 198	184 190	158 161	216 220	132 144	206 226	XY	XY	125 137	164 196	336 339	219 222	130 138	228 240	116 144	XY	XY	XY	131 159	XY	265 279	193 200	114 136	155 157	165 171	146 150	146 155
ClemSO-36	XY	323 333	XY	164 198	190 190	158 158	220 220	132 144	206 226	XY	XY	125 137	164 196	336 339	219 222	130 130	228 228	144 144	XY	XY	XY	131 159	YY	279 279	193 200	136 136	155 157	165 171	146 150	146 155
ClemSO-37	XX	323 333	XX	164 198	184 184	161 161	216 216	144 144	206 226	XY	XY	125 137	164 196	336 339	219 222	130 138	228 240	116 144	XY	XY	XY	131 159	XY	265 279	193 200	114 136	155 157	165 171	146 150	146 155
ClemSO-38	XX	323 323	XX	164 164	184 190	158 161	216 220	132 144	226 226	YY	XX	125 125	164 196	336 339	219 222	130 130	228 228	116 144	XY	XY	XY	131 131	YY	265 279	200 200	136 136	155 157	165 171	146 150	155 155
ClemSO-39	XY	323 333	XY	164 198	184 190	158 161	216 220	132 144	226 226	YY	XY	125 137	164 196	336 339	219 222	130 138	228 240	116 144	XY	XY	XY	131 159	XX	265 279	200 200	136 136	157 157	165 165	146 150	146 155
ClemSO-40	YY	323 333	XY	164 198	184 190	158 161	216 220	132 144	206 206	YY	YY	137 137	164 196	336 339	219 222	138 138	228 240	116 144	YY	XY	XY	131 159	XY	265 279	193 200	114 136	155 157	165 171	146 150	146 155
ClemSO-41	XY	323 333	XY	164 198	184 184	158 161	216 220	132 144	206 226	XY	XY	125 137	164 196	336 339	219 222	130 138	228 240	144 144	XY	XY	XY	131 159	XY	265 279	193 200	114 136	155 157	165 171	146 150	146 155
ClemSO-42	YY	323 333	XY	164 198	184 190	158 161	216 220	144 144	206 206	YY	YY	137 137	164 196	336 339	219 222	130 138	228 240	116 144	XY	XY	XY	131 159	XY	265 279	193 200	114 136	155 157	165 171	146 150	146 155
ClemSO-43	XY	323 333	XY	164 198	184 190	158 161	216 220	132 132	206 226	XY	XY	125 137	164 196	336 339	219 222	130 138	228 240	116 144	XY	XY	XY	131 159	XY	265 279	193 200	114 136	155 157	165 171	146 150	146 155
ClemSO-44	XY	323 333	XY	164 198	184 190	158 161	220 220	132 144	206 226	XY	XY	125 137	164 196	336 339	219 222	130 138	228 240	116 144	XY	XY	XY	131 159	XY	265 279	193 200	114 136	155 157	165 165	146 146	155 155
ClemSO-45	XY	323 333	XY	198 198	190 190	158 158	220 220	144 144	206 226	XY	XY	125 137	196 196	336 336	219 222	138 138	228 240	116 144	XY	XY	XY	131 159	XY	265 279	193 200	114 136	155 157	165 171	146 150	146 155
ClemSO-46	XY	323 333	XY	164 198	184 190	158 161	216 216	132 144	226 226	XX	XX	125 125	164 196	336 339	219 222	130 138	228 240	116 144	XY	XY	XY	131 159	XY	265 279	193 200	114 136	155 157	165 171	146 150	146 155
ClemSO-47	XY	323 333	XY	164 198	184 190	158 161	216 220	132 144	226 226	XY	XX	125 137	164 196	336 339	219 222	130 138	228 240	116 144	XY	XY	XY	131 159	XY	265 279	200 200	136 136	157 157	165 171	146 150	146 155
ClemSO-48	XY	323 333	XY	164 198	184 190	158 161	216 220	132 144	206 226	XY	XY	125 137	164 196	336 339	219 222	130 138	228 240	116 144	XX	XX	YY	131 159	XY	279 279	193 200	136 136	157 157	165 165	146 150	146 155
ClemSO-49	XY	323 333	XY	164 198	184 190	158 161	216 220	132 144	206 206	XY	YY	137 137	164 196	336 339	219 219	130 138	228 240	116 144	XY	XY	XY	131 159	XY	265 279	193 200	114 136	155 157	165 171	146 150	146 155
ClemSO-50	XY	323 333	XY	164 198	184 190	158 161	216 216	132 132	206 206	XY	XY	125 137	164 196	336 339	219 222	130 138	228 240	116 144	XY	XY	XY	159 159	XY	279 279	200 200	114 136	155 155	165 171	146 150	146 155
ClemSO-51	XY	323 333	XY	164 198	184 190	158 161	216 220	132 144	206 226	XY	XY	125 137	164 196	336 339	219 222	130 138	228 240	116 144	XY	XY	XY	131 159	XY	265 279	193 200	114 136	155 157	165 165	146 146	155 155
ClemSO-52	XY	323 333	XY	164 198	184 190	158 161	216 220	132 144	206 226	XY	XY	125 137	164 196	336 339	219 222	130 138	228 240	116 144	XY	XY	XY	131 159	XY	265 279	193 200	114 136	155 157	165 171	146 150	146 155
ClemSO-53	XY	323 333	XY	164 198	184 190	158 161	216 216	132 132	226 226	XX	XY	125 137	164 196	336 339	219 222	130 138	228 240	116 144	XY	XY	XY	131 159	XY	265 279	193 200	114 136	155 157	165 171	146 150	146 155
ClemSO-54	XX	323 333	XX	164 164	184 190	158 161	216 220	132 144	206 226	XY	XY	125 137	164 196	336 339	219 222	130 130	228 240	144 144	XY	XY	XY	131 159	XY	265 279	193 200	114 136	155 155	165 171	146 150	146 155
ClemSO-55	XY	323 333	XY	164 198	184 190	158 161	216 220	132 144	206 226	YY	XY	125 137	164 164	339 339	219 219	130 138	228 240	116 144	XY	XY	XY	131 159	XY	265 279	193 200	114 136	155 157	165 171	146 150	146 155
ClemSO-56	XY	323 333	XY	164 198	190 190	158 158	220 220	132 144	206 226	XY	XY	125 137	164 196	336 339	222 222	130 138	228 240	116 144	XY	XY	XY	131 159	XY	265 279	193 200	114 136	155 157	165 171	146 146	155 155
ClemSO-57	XX	323 333	XY	198 198	184 190	158 161	216 220	132 144	206 226	XY	XY	125 137	164 196	336 339	219 222	130 138	240 240	116 116	XY	XY	XY	131 159	XY	265 279	193 200	114 136	155 157	165 171	150 150	146 146
ClemSO-58	XY	323 333	XY	164 198	184 190	158 161	216 220	132 144	206 226	XY	XY	125 137	164 196	336 339	219 222	130 138	228 240	116 144	XY	XY	XY	131 159	XX	265 279	193 200	114 136	155 157	165 171	146 150	146 155
ClemSO-59	XY	323 333	XY	164 198	184 190	158 161	220 220	144 144	206 226	XX	XY	125 137	164 196	336 339	219 222	130 138	228 228	144 144	XY	XY	XY	131 131	XX	265 265	193 200	114 136	155 157	165 171	146 150	146 155
ClemSO-60	XY	323 333	XY	164 198	184 190	158 158	216 220	132 144	206 226	XY	XY	125 137	164 196	336 339	219 222	130 138	228 240	116 144	XY	XY	XY	131 159	XY	265 279	193 200	114 136	155 157	165 171	146 150	146 155
ClemSO-61	XY	323 333	XY	164 198	184 190	158 161	220 220	132 144	226 226	XY	XX	125 137	164 196	336 339	219 222	138 138	228 240	116 144	XX	XX	YY	131 159	XY	265 279	193 200	114 136	155 157	165 171	146 150	146 155
ClemSO-62	XY	323 333	XY	164 198	184 190	158 161	216 220	132 144	206 226	XY	XY	125 137	164 196	336 339	219 222	130 138	228 240	116 144	XY	XY	XY	131 159	XY	265 279	193 200	114 136	155 157	165 171	146 150	146 155
ClemSO-63	XY	323 333	XY	164 198	184 184	158 161	216 220	132 144	226 226	XY	XY	137 137	164 196	336 339	219 222	130 138	228 240	116 144	XY	XY	XY	131 131	XY	265 265	193 200	114 136	155 157	165 165	146 146	146 155
ClemSO-64	XY	323 333	XY	164 198	184 190	158 161	220 220	144 144	226 226	XY	XX	125 137	164 196	336 339	219 222	130 138	228 240	116 144	XY	XY	XY	131 159	XY	265 279	193 200	114 136	155 157	165 171	146 150	146 155
ClemSO-65	XX	323 323	XX	198 198	184 190	158 161	216 220	132 144	206 226	XX	XY	125 137	164 164	339 339	219 222	130 138	240 240	144 144	XY	XY	XY	131 159	XY	265 279	193 193	114 114	155 157	165 171	146 150	146 155
ClemSO-66	XY	323 333	XY	164 198	184 190	158 161	220 220	132 144	206 226	XY	XY	125 137	164 196	336 339	219 222	130 138	228 240	116 144	XY	XY	XY	131 159	XY	265 279	193 193	114 136	155 157	165 171	146 150	146 155
ClemSO-67	XY	333 333	YY	164 198	184 184	158 161	216 216	132 132	206 226	XY	XY	125 137	164 196	336 339	219 222	130 138	228 240	116 144	XY	XY	XY	131 159	XX	265 265	193 200	114 136	155 157	165 171	146 150	146 155
ClemSO-68	XY	323 333	XY	164 198	184 184	161 161	216 220	132 144	206 226	XY	XY	125 125	164 164	339 339	219 222	138 138	228 240	116 144	XY	XY	XY	131 159	XY	265 265	193 200	114 136	155 157	165 171	146 150	146 155
ClemSO-69	XY	323 333	XY	164 198	190 190	158 158	220 220	144 144	206 226	XX	XY	125 137	164 196	336 339	219 222	130 138	228 240	116 144	XY	XY	XY	131 159	XY	265 265	193 200	114 136	155 157	171 171	150 150	146 146
ClemSO-70	XY	323 333	XY	164 198	184 190	158 161	216 220	132 144	206 226	XY	XY	125 137	164 196	336 339	219 222	130 138	228 240	116 144	XY	XY	XY	131 159	XY	265 279	193 200	114 136	155 157	171 171	146 150	146 155
ClemSO-71	XX	323 323	XX	164 198	184 190	158 161	216 220	132 144	206 226	XY	XY	125 137	164 196	336 339	219 222	138 138	240 240	116 116	XY	XY	XY	131 159	XY	265 279	193 200	114 136	155 157	165 171	146 150	146 155
ClemSO-72	XY	323 333	XY	164 198	190 190	158 158	216 220	132 132	206 226	XY	XY	125 137	164 196	336 339	219 219	130 138	228 240	116 116	XY	XY	XY	131 159	XY	265 279	193 200	114 136	157 157	165 171	146 150	146 155
ClemSO-73	XY	323 333	XY	164 198	184 190	158 161	216 220	132 144	206 226	XY	XY	125 137	164 196	336 339	219 222	130 138	228 240	116 144	XY	XY	XY	159 159	XY	265 279	193 200	114 136	155 157	165 171	146 150	146 155
ClemSO-74	XX	323 323	XX	164 198	184 190	158 161	216 220	132 144	206 226	XY	XY	125 137	164 196	336 339	219 222	138 138	240 240	116 144	YY	XY	XY	131 131	XX	265 265	193 200	114 136	155 157	165 165	146 150	146 155
ClemSO-75	XY	323 333	XY	198 198	184 190	158 161	220 220	132 144	206 206	XY	YY	125 137	164 196	336 339	219 222	130 130	228 228	144 144	XY	XY	XY	131 159	XY	265 279	193 200	114 136	155 157	165 171	150 150	146 146
ClemSO-76	XY	323 333	XY	164 198	184 190	158 161	216 220	132 144	206 226	YY	XY	125 137	164 196	336 339	219 222	130 138	228 240	116 144	XY	XY	XY	131 159	XY	265 279	193 200	114 136	155 157	165 171	146 150	146 155
ClemSO-77	XY	323 333	XY	164 198	190 190	158 158	220 220	144 144	206 226	XX	XX	125 125	164 196	336 339	219 222	130 138	228 240	116 144	XY	XY	XY	131 159	XY	265 279	193 200	114 136	155 157	165 171	146 150	146 155
ClemSO-78	XY	323 333	XY	164 198	184 190	158 161	216 220	132 144	206 206	XY	YY	125 137	196 196	336 339	219 222	130 138	228 240	116 144	XX	XX	XY	131 131	XY	265 279	193 193	136 136	157 157	165 171	146 150	146 155
ClemSO-79	YY	333 333	YY	164 198	184 190	158 161	216 220	132 144	206 226	XY	XY	125 137	164 196	336 339	219 222	130 138	228 240	116 144	XY	XY	XY	131 159	XY	265 279	193 200	114 136	155 157	171 171	146 150	146 155
ClemSO-80	XY	323 333	XY	164 164	190 190	158 161	216 220	144 144	206 226	XY	XY	125 137	164 196	336 339	219 222	130 138	228 240	116 144	XY	XY	XY	131 159	XY	265 279	193 200	114 114	155 157	165 171	146 150	146 155
ClemSO-81	XY	323 333	XY	164 198	184 190	158 161	216 220	132 144	206 226	XY	XY	125 137	164 196	336 339	219 222	130 138	228 240	116 144	XY	XY	XY	131 159	XY	265 279	193 200	114 114	155 157	165 171	146 150	146 155
ClemSO-82	XY	323 333	XY	164 198	184 190	158 161	220 220	132 144	206 226	XY	XY	125 137	164 196	336 339	219 222	130 138	228 240	116 144	XY	XY	XY	131 159	XY	265 279	193 193	114 114	157 157	165 171	146 150	146 155
ClemSO-83	XY	323 333	XY	164 198	184 190	158 161	216 220	132 144	206 226	XY	XY	125 137	164 196	336 339	219 222	138 138	228 240	116 144	XY	XY	XY	131 159	XY	265 279	193 200	114 136	155 157	165 171	146 150	146 155
ClemSO-84	XY	323 333	XY	164 198	184 190	158 161	216 220	132 144	206 226	XY	XY	125 125	164 196	336 339	219 222	130 138	228 240	116 144	XY	XY	XY	131 159	XY	265 279	193 200	114 136	155 157	165 165	146 146	155 155
ClemSO-85	XY	323 333	XY	164 198	184 190	158 161	216 220	132 144	206 226	YY	XY	137 137	164 196	336 339	219 222	130 130	228 240	116 144	XY	XY	XY	131 159	XX	265 279	193 200	114 136	155 157	165 165	146 150	146 155
ClemSO-86	XY	323 333	XY	164 198	184 184	158 161	216 216	132 132	206 226	XY	XY	125 137	164 196	336 339	219 222	130 138	228 240	116 144	XX	XX	YY	131 159	XY	265 279	193 200	114 136	155 157	165 171	146 150	146 155
ClemSO-87	XY	323 333	XY	164 198	184 190	158 161	216 220	132 144	206 226	XY	XY	125 137	164 196	336 339	222 222	130 138	228 240	116 144	XY	XY	XY	131 159	YY	279 279	193 200	114 136	155 157	165 171	146 150	146 155
