# Supplementary material for: Inheritance pattern of tetraploids pummelo, mandarin, and their interspecific hybrid sour orange is highly influenced by their phylogenomic structure
Source: Front Plant Sci. 2023 Dec 8;14:1327872. doi: 10.3389/fpls.2023.1327872 (PMC10739408; doi:10.3389/fpls.2023.1327872)
Supplement: Supplementary file 3 [file Table_3.xls]

## Sheet: AT 3. Cleopatra 4x
Additional Table 3. Genetic configuration of diploid gametes produced by tetraploid 'Cleopatra' mandarin used as male parent
Centromere position	Chromosome 1				Chromosome 2			Chromosome 3		Chromosome 4			Chromosome 5			Chromosome 6			Chromosome 7			Chromosome 8			Chromosome 9
	60.66 cM				56.87 cM			90.59 cM		16.14 cM			23.12 cM			6.4 cM			96.43 cM			54.21 cM			52.16 cM
Locus	mCrCIR02G08	CID0806	MEST121	MEST001	mCrCIR02D09	mCrCIR03C08	JK-TAA41	MEST369	CI08A10	CF-TA15	CF-CA31	mCrCIR03G05	MEST015	MEST104	MEST056	MEST132	MEST488	CIBE5866	CI02G12	mCrCIR03B07	CI07C07	mCrCIR01F04a	mCrCIR07B05	mCrCIR02A09	MEST187	MEST308	CI07C09
Location	16.72	55.17	68.99	70.61	11.37	82.19	131.86	20	144.88	6.12	12.19	75.06	21.7	40.46	110.16	26.96	68.48	99.8	23.57	83.39	98.02	5.92	31.7	98.63	2.92	52.01	53.04
Clementine	244248	367379	182182	167171	230238	206225	147154	152156	154156	237252	211Null	226228	183186	238242	135139	235262	125130	222Null	250250	263265	227239	186202	202222	160162	277292	253259	240256
Cleopatra mandarin 4x	246253	367375	180182	171173	228230	220222	147162	151170	156158	236243	252254	224226	186190	236238	140142	237247	125142	225228	250256	265267	238242	199221	202217	155161	277283	247260	240250
ClemCleo-01	253253	367367	180180	173173	230230	220222	147162	170170	158158	236236	252254	224226	186190	236236	140140	247247	142142	228228	256256	265267	238242	199221	202217	155161	277283	260260	250250
ClemCleo-02	253253	367375	180180	173173	230230	220222	147162	170170	158158	236236	252254	224226	186190	236236	140140	247247	142142	225225	256256	265267	238242	199221	202217	155161	277283	260260	250250
ClemCleo-03	253253	375375	180180	173173	230230	222222	147147	151151	156158	236243	252254	224226	186190	238238	140142	237247	125142	225228	250256	265265	238238	199221	217217	155161	283283	247260	240240
ClemCleo-04	246253	367367	-	171173	228230	220222	147162	170170	156158	236236	252254	-	186190	236236	140142	237247	125142	225228	250256	265265	238238	199199	217217	-	277283	247260	240250
ClemCleo-05	246253	367375	180180	173173	228230	222222	147162	170170	156158	243243	252254	224226	190190	236238	140142	237247	125142	225228	250256	265267	238242	199199	202217	155155	283283	247260	240250
ClemCleo-06	246253	367375	180182	171173	228230	220220	147147	151170	156158	236243	252252	224224	186190	236238	140142	237247	125142	225225	250256	265267	238242	199221	202202	155155	277283	247260	240240
ClemCleo-07	246246	367375	180182	171173	228230	220222	147162	170170	156158	236236	252254	224226	186190	236238	142142	237247	125142	228228	250256	265267	238238	199199	202217	155161	277277	247260	240250
ClemCleo-08	246246	367375	180182	171173	228230	220222	147162	170170	156158	236236	252254	224226	186190	236238	140142	237247	125142	228228	250256	265267	238238	199199	202217	155161	277277	247260	240250
ClemCleo-09	246246	367367	180182	171173	228230	220222	147162	170170	156158	236236	252254	224226	186190	236238	142142	237247	125125	228228	250256	265267	238238	199199	202217	155161	277277	247260	240250
ClemCleo-10	246246	367367	182182	171171	228230	220222	147147	151170	156158	236243	252254	224224	190190	236238	142142	237237	142142	225225	250256	267267	242242	221221	202217	155161	277277	247260	240250
ClemCleo-11	253253	367367	180182	171173	228230	220222	162162	151170	156158	236243	252254	226226	186190	236238	142142	237247	142142	225228	250256	265267	238242	199199	217217	155161	277283	247260	240250
ClemCleo-12	246246	367367	182182	171171	228230	220222	147147	151170	158158	236236	252254	224226	190190	236236	142142	247247	142142	225228	256256	265267	238242	199221	202217	155155	277283	260260	250250
ClemCleo-13	246253	367367	182182	171171	230230	222222	147162	151151	158158	236243	252254	226226	190190	236238	140140	247247	142142	225225	256256	265267	238242	199221	202217	155155	277277	260260	240250
ClemCleo-14	253253	375375	180182	171173	228230	220222	162162	151170	156158	236243	252254	224226	190190	238238	140142	237247	142142	225225	250256	265267	238242	199221	202217	155155	277283	247260	240250
ClemCleo-15	246253	367375	180182	171173	228230	222222	147162	170170	156158	243243	252252	226226	190190	238238	140140	237247	142142	225228	250256	265265	238242	221221	202202	155155	283283	247247	240240
ClemCleo-16	246253	375375	180180	173173	230230	220222	147162	151170	158158	236243	252252	224226	186190	238238	140140	247247	142142	225225	256256	265265	238242	199221	202217	155161	277283	247260	240250
ClemCleo-17	253253	367375	180182	171173	230230	222222	147162	151170	156158	236243	252252	226226	186190	236238	140142	237247	125142	225228	250256	267267	242242	199221	217217	155161	277283	247247	240250
ClemCleo-18	246253	367375	182182	171171	228230	220222	162162	170170	156158	236236	252254	224226	186190	236236	140142	237247	125142	225228	250256	265267	238242	199221	202217	155161	277283	260260	250250
ClemCleo-19	253253	367367	180182	173173	230230	220220	147162	151170	156158	236243	252252	226226	186190	236238	140142	237247	142142	225225	250256	265267	238242	199221	202217	155161	277283	247247	240250
ClemCleo-20	253253	375375	180180	173173	228230	220222	147147	151170	156158	236243	254254	224226	186190	238238	140142	237247	125142	225228	250256	265267	242242	199221	202217	155161	277283	247260	240250
ClemCleo-21	253253	375375	180182	173173	228230	220220	147162	170170	158158	236243	252254	224226	186190	236238	140142	237247	125125	228228	256256	265267	238242	199221	202217	155161	277283	260260	250250
ClemCleo-22	246246	367375	180182	171173	230230	220220	162162	170170	156158	236243	252254	226226	186190	236238	140142	247247	142142	225225	250256	267267	238242	221221	202202	155161	277277	247247	240240
ClemCleo-23	253253	367375	180182	171173	228230	-	162162	151170	156156	236243	252252	224226	186186	236238	140142	237247	125125	228228	250250	265267	238238	199221	202217	155161	277283	247260	250250
ClemCleo-24	246246	367375	180182	171173	228230	220222	147162	170170	156158	236236	252254	224226	186190	236238	142142	237247	125125	228228	250256	265267	238238	199199	202217	155161	277277	247260	240250
ClemCleo-25	246253	367375	180180	173173	228230	222222	147162	151170	156158	236243	252254	224226	186190	236238	140142	237247	142142	225225	250256	265267	238238	199221	202217	155161	277277	247247	240240
ClemCleo-26	246246	375375	180182	171173	228228	222222	162162	151170	156158	236243	252254	-	186190	236238	140142	237247	125142	225225	256256	265265	238238	199221	202217	155161	277283	247260	250250
ClemCleo-27	246253	375375	180182	171173	228228	220222	147147	151151	156158	236243	252254	224226	186186	236238	142142	237247	125125	228228	250256	267267	242242	199199	202217	161161	277283	260260	250250
ClemCleo-28	246246	367367	180182	171173	228228	220222	162162	151170	156158	236243	254254	224226	186186	236238	140142	237237	125125	228228	250256	265267	238242	199221	202217	161161	277283	247260	240250
ClemCleo-29	246246	367367	180182	171173	228228	220222	162162	151170	156158	236243	254254	224226	186186	236238	140142	237237	125125	228228	250256	265267	238242	199221	202217	161161	277283	247260	240250
ClemCleo-30	246246	367367	180182	171173	228228	220222	162162	151170	156158	236243	254254	224226	186186	236238	140142	237237	125125	228228	250256	265267	238242	199221	202217	161161	277283	247260	240250
ClemCleo-31	246253	367375	180182	171173	228230	222222	147162	151170	158158	236236	252252	224224	186186	236236	140140	247247	142142	225225	256256	265267	238238	199199	202217	161161	277277	247247	240240
ClemCleo-32	246253	367375	180182	171173	230230	220222	162162	170170	156156	236243	252254	224226	186190	236238	140140	237247	125142	225228	250250	265267	238242	199221	202217	155161	277283	260260	250250
ClemCleo-33	246253	367375	180180	173173	228228	220222	147147	170170	156158	236243	252254	224224	190190	238238	140142	237247	125142	225228	250256	265265	238238	221221	202202	155155	277283	260260	250250
ClemCleo-34	246253	367367	182182	171171	230230	222222	147162	151151	156156	236236	252252	224224	190190	236236	140142	237247	142142	225228	250250	265265	238238	199199	217217	155155	277277	247247	240240
ClemCleo-35	253253	375375	180182	171173	228230	220222	147162	151151	158158	236236	252254	224224	186190	236236	142142	237247	125142	228228	256256	267267	242242	221221	202202	155161	277283	247247	240240
ClemCleo-36	246253	367375	180182	171173	228228	222222	162162	151170	156156	243243	252254	224226	186186	236238	140142	237247	125142	225225	250250	265267	238242	199221	217217	161161	277283	247247	240240
ClemCleo-37	246246	367367	180182	171173	228228	220222	162162	151170	156158	236243	254254	224226	186186	236238	140142	237237	125125	228228	250256	265267	238242	199221	202217	161161	277283	247260	240250
ClemCleo-38	246253	367375	180182	171173	228230	220222	147162	151170	158158	236243	252252	226226	186186	236238	142142	237247	125125	228228	256256	265267	238242	199199	202217	161161	277283	247260	240250
ClemCleo-39	246253	367375	180182	171173	230230	220222	162162	170170	156156	236243	252254	224226	186190	236238	140140	237247	125142	225228	250250	265267	238242	199221	202217	155161	277283	260260	250250
ClemCleo-40	246253	367375	180182	171173	228230	220222	162162	170170	156156	236243	252254	226226	186186	238238	140142	247247	125142	225228	250250	265265	238238	199221	202202	161161	277283	247260	240250
ClemCleo-41	246253	367375	180182	171173	228230	220222	147162	170170	158158	236236	252254	224224	186190	236236	140140	237237	125142	225225	256256	265265	238238	199221	202217	155161	277283	247260	240250
ClemCleo-42	246253	375375	180180	173173	230230	220222	147147	170170	156156	236243	252254	224226	186186	236238	140142	247247	142142	225225	250256	265265	238238	199199	202217	161161	277283	247260	240250
ClemCleo-43	246253	367375	180182	171173	230230	220222	147147	151170	156158	236243	252252	224224	186190	236238	140142	237247	142142	225225	250256	265267	238242	199221	202217	155161	277283	247260	240250
ClemCleo-44	253253	367375	182182	171171	228228	220222	162162	151170	156158	236243	252254	224226	186186	238238	142142	237247	125142	225228	250256	265267	238242	199221	202217	161161	277283	247247	240250
ClemCleo-45	246253	367375	180182	171173	228230	222222	147162	151170	156158	236243	252254	226226	186190	236238	140142	237247	125142	225228	250256	265265	238238	199221	217217	155161	277283	247247	240250
ClemCleo-46	246253	367375	180182	171173	228230	222222	162162	151170	156156	236243	252254	224224	186186	236238	140142	237247	125142	225228	250250	265265	238238	199221	202217	161161	283283	247260	240250
ClemCleo-47	246253	367375	180182	171173	228228	220222	147162	170170	156158	236243	252254	224224	186190	236238	140142	237237	125125	225228	250256	265267	238242	199221	202217	155161	277283	247260	240250
ClemCleo-48	253253	367375	180180	171173	228228	220222	147162	170170	158158	236243	252254	226226	186186	236238	140142	247247	142142	225228	256256	265267	238242	199199	217217	161161	277283	260260	240250
ClemCleo-49	246253	367375	180182	171173	228230	222222	147147	151170	156158	236243	254254	224226	186186	238238	140140	237247	125142	225228	250256	265267	242242	221221	202202	155161	283283	260260	250250
ClemCleo-50	246253	367375	180182	171173	228230	220220	147147	151170	156156	236236	252254	224224	186186	236236	140140	247247	142142	225225	250250	265265	238238	199221	217217	161161	283283	260260	250250
ClemCleo-51	246253	367375	182182	171171	228228	-	147162	151170	156158	236243	252254	224226	186190	236238	140142	237247	125142	225225	250256	265265	238238	199221	202217	155161	277283	247260	240250
ClemCleo-52	246246	367375	180182	171173	230230	222222	147162	151151	156156	236243	252254	224224	190190	236236	140142	237247	125142	225228	250250	265265	238238	199199	202217	155155	277283	-	240240
ClemCleo-53	246246	367367	182182	171171	228230	220222	147162	151170	158158	236236	254254	224226	186190	236236	140142	237237	125125	228228	256256	265265	238238	221221	202202	155161	277277	247260	240250
ClemCleo-54	246253	367367	182182	171171	228230	220222	147162	151170	158158	236236	252252	224226	190190	236236	140140	247247	142142	225228	256256	265267	238238	199221	202217	155155	283283	247260	240250
ClemCleo-55	246253	367375	180182	171173	228228	220220	147147	151151	156158	236236	252254	224226	186186	236236	142142	237247	125142	225225	250256	267267	242242	199221	202217	161161	283283	260260	240250
ClemCleo-56	246253	367367	182182	171171	228230	222222	147147	151170	156158	236243	252254	224224	186190	238238	140142	237237	125142	228228	250256	265267	238242	199221	202217	155161	277283	260260	250250
ClemCleo-57	246253	367367	182182	171171	228230	222222	147147	151170	156158	236243	252252	226226	190190	236238	140140	237247	142142	225228	250256	265267	238242	199199	202217	155155	277283	247260	240250
ClemCleo-58	253253	375375	180180	173173	230230	220222	162162	151170	156158	236236	252254	224226	186190	236236	140142	237247	125142	228228	250256	265267	238242	199221	202217	155161	283283	247260	240250
ClemCleo-59	246253	367375	180182	171173	228228	220222	147147	151170	156156	236243	252254	224226	186186	236238	142142	247247	142142	225225	250250	265267	238242	199221	202217	161161	277277	247247	240250
ClemCleo-60	246253	375375	180180	173173	230230	220222	147162	170170	156158	236243	252254	224226	186190	236238	140142	237247	125142	228228	250256	265267	238242	199199	202217	155161	277283	260260	250250
ClemCleo-61	246253	367367	180182	171173	228230	220220	147162	151170	156156	236243	252254	224226	190190	236238	142142	237247	125142	225225	250250	265267	238238	199221	202217	155155	277283	247260	240240
ClemCleo-62	246253	367375	180180	173173	228230	222222	147147	151170	156158	236243	252252	224226	186186	236236	142142	247247	125142	225228	250256	265265	238238	199221	202217	161161	277283	247247	240240
ClemCleo-63	246253	367375	180182	171173	228230	220222	147162	170170	156156	236236	252252	224226	186190	236236	140142	237237	125142	225228	250250	265267	238238	199199	217217	155161	283283	247260	240250
ClemCleo-64	246253	367375	180182	171173	228230	220222	147147	151170	156158	236243	252254	224226	186190	238238	140142	237247	125125	228228	250256	265267	238242	199199	202217	155161	277277	247260	240250
ClemCleo-65	246253	367375	180182	171173	228228	222222	147162	151170	156158	236243	252252	224226	186190	236238	140142	237237	142142	225225	250256	267267	242242	199221	202217	155161	277283	247260	240250
ClemCleo-66	246253	367375	180182	171173	228228	220220	147147	151170	156158	236243	252252	224226	186190	236238	140142	237237	125125	228228	250256	265267	238242	199199	217217	155161	277277	247260	240250
ClemCleo-67	253253	375375	180180	173173	228230	220222	147162	170170	158158	236243	252254	224226	186190	236238	140142	237247	125125	228228	256256	265267	238242	199221	202217	155161	277283	247260	240250
ClemCleo-68	246253	367375	182182	171171	230230	220220	147162	170170	156158	236243	252254	224226	190190	238238	140142	237237	125142	225228	250256	265265	238238	199199	217217	155155	277283	247247	240240
ClemCleo-69	253253	367375	180182	171173	228230	220222	147147	151170	156158	243243	252254	226226	186190	238238	142142	237247	125142	225228	250256	265267	238242	221221	202202	155161	277283	260260	250250
ClemCleo-70	246253	375375	180180	173173	228228	220220	162162	151170	156158	236243	252254	226226	186190	236238	140142	237237	125142	225228	250256	265267	238242	199221	202217	155161	277283	247260	240250
ClemCleo-71	253253	375375	180182	171173	228228	220222	147147	151170	156158	236243	252254	224226	186190	236238	140140	237247	125125	228228	250256	265265	238238	199221	202217	155161	283283	260260	240250
ClemCleo-72	253253	375375	180182	171171	228228	220222	147147	151170	156158	236243	254254	224226	186190	236238	140142	237247	125125	228228	250256	265265	238238	199221	202217	155161	283283	260260	240250
ClemCleo-73	253253	375375	180182	171173	228228	220222	147147	151170	156158	236243	254254	224226	186190	236238	140142	237247	125125	228228	250256	265265	238238	199221	202217	155161	283283	260260	240240
ClemCleo-74	246253	375375	180182	171173	228230	220222	147162	151170	156158	236243	252254	224226	186190	236238	140142	237247	125142	225228	250256	265267	242242	199199	217217	155161	277283	247260	240250
ClemCleo-75	246253	375375	180182	171173	228230	220222	147162	151170	156158	236243	252254	224226	186190	236238	140142	237247	125142	225228	250256	267267	242242	199199	217217	155161	277283	247260	240250
ClemCleo-76	246253	375375	180182	171173	228230	220222	147162	151170	156158	236243	252254	224226	186190	236238	140142	237247	125142	225228	250256	267267	242242	199199	217217	155161	277283	247260	240250
ClemCleo-77	246246	367367	182182	171171	228230	220222	147162	151170	156158	236243	252252	224226	186190	236238	140142	247247	142142	225225	250256	265267	238242	199199	202217	155161	-	260260	240250
ClemCleo-78	246246	367367	182182	171171	228228	222222	162162	170170	156158	236243	252252	224224	190190	236238	140142	237237	125142	225228	250256	265265	238242	199221	202217	155161	277283	247247	240240
ClemCleo-79	246253	367367	180182	171171	230230	220222	147162	151170	158158	236243	254254	224224	190190	236238	140142	247247	142142	225225	256256	265267	238242	199199	217217	155155	277283	247260	240250
ClemCleo-80	246253	367375	182182	171171	230230	220220	147162	170170	156158	243243	254254	224226	190190	238238	140142	237237	125142	225228	250256	265265	238238	199199	217217	155155	277283	247247	240240
ClemCleo-81	253253	375375	182182	171171	230230	222222	162162	170170	156156	236236	254254	224226	186190	236236	140142	237247	125142	228228	250250	267267	238242	199221	202217	155161	277277	247260	240250
ClemCleo-82	246253	367375	180182	171173	228230	220222	162162	151170	156158	236243	252254	224226	186190	236238	140142	237237	125125	228228	250256	265267	238238	199221	217217	155161	277277	247247	240250
ClemCleo-83	246253	367375	180182	171173	228230	220220	162162	170170	156158	236243	252252	224226	186190	236238	142142	237247	142142	225225	250256	265265	238238	221221	202202	155161	277277	247260	240250
ClemCleo-84	246253	367375	180182	171173	230230	220222	147162	151170	156156	243243	254254	224226	186190	238238	142142	237237	125142	225225	250250	265267	-	199221	202202	155161	283283	247260	240250
