# Supplementary material for: Inheritance pattern of tetraploids pummelo, mandarin, and their interspecific hybrid sour orange is highly influenced by their phylogenomic structure
Source: Front Plant Sci. 2023 Dec 8;14:1327872. doi: 10.3389/fpls.2023.1327872 (PMC10739408; doi:10.3389/fpls.2023.1327872)
Supplement: Supplementary file 4 [file Table_4.xls]

## Sheet: AT 4. Chandler 4x
Additional Table 4. Genetic configuration of diploid gametes produced by tetraploid 'Chandler' pummelo used as male parent
Centromere position	Chromosome 1			Chromosome 2				Chromosome 3				Chromosome 4			Chromosome 5			Chromosome 6				Chromosome 7				Chromosome 8					Chromosome 9
	60,66 cM			56,87 cM				90,59 cM				16,14 cM	4		23,12 cM			6,4 cM				96,43 cM				54,21 cM					52,16 cM
Locus	mCrCiR02G08	1_14053816	MEST321	2_60291	CX2004	CI01C07	2_36363713	3_17626	CX0124	mCrCIR02G02	3_51024515	CF-CA31	mCrCIC07D06	CIBE3255	5_27500244	CMS30	MEST56	6_5996116	CIBE4818	mCrCIR02F12	JK-TAA1	7_20255	mCrCIR07E05	mCrCIR03B07	7_15708026	mCrCIR01F04a	mCrCIR07B05	MEST830	8_15415145	mCrCIR02C09	MEST330	mCrCIR07F11	MEST308	Ci08C05	9_26016472	9_31288895
Location	16.72	57.51	118.48	1	46.67	125.62	150.13	7.38	110.28	149.15	192.02	12.187	16.334	89.492	25.23	36.84	110.164	5.07	28.317	60.925	93.489	10.89	14.365	83.39	105.01	5.921	31.702	42.186	50.78	95.441	5.97	49.569	52.006	55.136	54.88	98.18
Clementine	245 249	CC	105 108	AA	183 186	243 280	GG	CC	162 171	112122	AA	211211	166 188	205 210	GG	151 155	135 139	TT	154 169	123 130	160 163	AA	114 116	263 265	TT	186 202	202 222	196 200	CC	249 254	260 270	152 160	253 259	153 174	GG	TT
Chandler pummelo 4x	249 257	CG	108 112	AG	175 183	259 277	GC	CA	169 171	110122	AG	211 229	163 166	211 215	GC	149 160	155 165	TA	141 151	119 123	163 167	AG	116 118	276 278	TC	191 199	200 219	205 214	CA	236 238	296 287	155 158	241 244	143 153	GT	TC
ClemChan-01	249 257	CC	108 112	-	175 175	259 277	GC	CC	169 171	110 110	AG	211 229	163 166	211 211	GC	149 160	155 165	TT	151 151	119 119	163 167	AG	116 118	276 276	TC	191 191	219 219	205 205	CA	236 238	269 269	155 158	241 244	143 153	GT	TC
ClemChan-02	249 257	CG	112 112	AG	175 183	259 277	GC	CA	169 171	110 122	AG	229 229	163 163	211 215	GC	149 160	155 165	TA	141 151	123 123	163 163	AG	116 118	276 278	TC	191 199	200 219	205 214	CA	236 238	269 269	155 158	241 244	143 153	GT	TT
ClemChan-03	249 257	CG	108 112	AA	175 175	259 259	CC	AA	169 169	110 122	AG	211 211	166 166	211 211	GC	149 160	155 165	TA	141 141	123 123	163 163	AG	116 118	276 278	TC	191 191	200 219	205 214	CA	236 238	269 269	155 158	241 244	143 153	GT	TC
ClemChan-04	249 257	CC	108 112	AG	175 183	259 277	GC	AA	169 171	110 122	AG	211 229	163 166	211 215	CC	149 160	155 155	AA	141 141	119 123	163 167	AG	116 118	276 278	TC	191 199	200 219	205 214	CA	236 238	269 287	155 158	241 244	143 153	GT	TC
ClemChan-05	257 257	CG	108 112	AG	175 183	259 277	GC	CC	169 169	110 122	AG	229 229	163 163	211 215	GC	149 160	155 155	TA	141 151	119 123	163 167	GG	116 116	276 276	TT	191 199	200 219	205 214	CA	236 236	269 269	155 158	241 244	143 153	GT	TC
ClemChan-06	249 257	CG	108 112	AG	183 183	259 277	GC	AA	171 171	110 122	AG	211 229	163 163	211 215	CC	149 149	155 165	TA	141 151	119 119	163 167	AG	116 118	276 278	TC	191 199	200 219	205 214	CA	238 238	269 269	155 158	244 244	143 153	TT	TT
ClemChan-07	257 257	CG	108 112	AA	175 183	259 277	GC	CA	169 171	110 122	AG	211 229	163 166	211 215	GC	149 160	155 165	TT	151 151	119 119	163 167	AA	118 118	276 278	TC	191 199	200 200	205 214	CA	236 238	287 287	158 158	241 241	143 153	GG	CC
ClemChan-08	249 257	CC	112 112	GG	175 175	277 277	GG	CA	169 171	110 110	AA	211 229	166 166	211 215	GC	149 160	155 165	AA	141 141	119 123	163 167	AG	116 118	276 276	TT	191 199	219 219	205 205	CC	236 236	269 287	155 158	241 244	143 153	GT	TC
ClemChan-09	257 257	GG	108 112	AG	175 183	259 259	CC	CC	169 171	110 122	AG	211 229	163 166	211 215	GC	149 160	155 155	TA	141 151	119 123	163 167	GG	116 116	276 276	TC	191 191	200 219	205 214	CA	236 236	269 269	155 155	241 244	143 153	GT	CC
ClemChan-10	249 257	CG	112 112	AG	175 183	259 259	GC	AA	169 169	110 122	AG	211 229	163 166	211 211	GC	149 149	155 155	TA	151 151	119 119	167 167	AA	118 118	278 278	CC	199 199	200 219	205 214	CA	236 238	269 269	155 158	241 244	143 153	GG	CC
ClemChan-11	249 257	CG	108 108	AG	175 175	259 277	GC	CA	169 171	110 122	AG	229 229	163 163	211 211	CC	149 149	155 155	TA	141 151	119 123	163 167	GG	116 118	276 278	TC	191 191	200 219	205 214	CA	236 238	269 269	155 155	244 244	143 153	GT	TT
ClemChan-12	249 257	CG	108 112	AG	175 183	259 277	GC	CA	169 171	110 122	AG	211 229	163 166	211 215	GC	160 160	165 165	TA	151 151	119 119	167 167	AA	116 118	276 278	TC	199 199	200 219	205 214	CA	238 238	269 287	155 158	241 244	143 143	GT	TC
ClemChan-13	249 257	CG	112 112	GG	175 175	259 277	GC	AA	169 171	110 122	AG	211 211	163 166	211 215	GC	149 160	155 155	TA	141 151	119 123	163 167	AG	116 118	276 278	TC	191 199	200 200	205 214	AA	236 236	287 287	155 158	241 244	143 153	GT	TT
ClemChan-14	257 257	CG	108 112	AG	175 183	259 277	GC	CC	169 169	110 110	AG	211 211	166 166	211 215	GC	149 160	155 165	TT	151 151	119 123	163 167	AG	116 118	276 278	TC	199 199	200 200	205 214	CC	236 236	269 269	155 158	241 244	143 153	GT	TT
ClemChan-15	249 249	CG	108 112	AG	175 183	277 277	GG	CA	169 169	110 122	AG	211 229	163 166	211 215	GC	149 160	155 165	TT	151 151	119 119	163 167	GG	116 116	276 276	TT	199 199	200 219	205 214	CA	236 238	287 287	158 158	241 244	143 153	GG	TC
ClemChan-16	249 257	CG	108 112	AG	175 183	259 277	GC	CA	169 171	110 122	AG	229 229	163 163	211 215	GG	160 160	165 165	TT	151 151	119 119	167 167	AG	116 118	276 278	CC	199 199	200 219	205 214	CA	236 238	269 269	155 158	241 244	143 153	GT	TC
ClemChan-17	249 257	CC	108 112	AG	175 183	277 277	GC	AA	169 171	122 122	AG	211 229	163 166	215 215	GC	149 160	155 165	TT	151 151	119 123	163 167	GG	116 116	276 278	TC	191 191	219 219	205 214	CA	238 238	269 287	155 158	241 244	143 153	GT	TT
ClemChan-18	257 257	CG	108 112	AA	175 183	259 277	GC	CA	169 169	122 122	AG	211 229	163 166	211 215	GC	160 160	155 165	TT	141 151	119 119	167 167	AG	116 118	276 278	TC	191 199	200 219	205 214	CA	238 238	269 269	155 158	241 244	143 153	GT	-
ClemChan-19	257 257	CC	108 112	AG	175 183	277 277	GG	CA	169 169	110 122	AG	229 229	163 166	215 215	GC	149 160	155 165	TA	141 151	119 123	163 167	GG	116 116	276 278	TC	191 199	200 219	205 214	CA	236 238	287 287	155 158	241 244	143 153	GG	TC
ClemChan-20	249 257	CC	108 112	AG	175 183	259 259	CC	AA	171 171	110 122	AA	211 229	163 166	211 215	GC	149 149	155 165	TA	141 151	119 123	163 167	AG	116 118	276 278	TC	199 199	200 200	205 214	CA	236 238	269 269	155 155	244 244	143 153	GT	TC
ClemChan-21	249 257	CC	108 112	AG	175 183	259 277	GC	CC	169 171	110 122	AA	211 211	163 166	211 215	GC	149 160	155 155	AA	141 141	119 123	163 167	AA	118 118	276 278	CC	191 199	200 219	205 214	CA	236 238	269 269	155 155	244 244	143 153	GT	TC
ClemChan-22	249 249	CG	108 112	AG	175 175	259 277	GC	CC	169 169	122 122	AG	211 229	163 166	215 215	GC	149 149	155 165	TA	141 151	119 123	163 167	AA	118 118	276 278	TC	191 199	200 200	205 214	AA	236 238	269 269	158 158	241 241	143 153	GG	TC
ClemChan-23	249 257	CG	108 112	AG	175 175	259 259	GC	CA	171 171	110 122	AG	229 229	163 163	215 215	GG	160 160	155 155	TA	141 151	123 123	163 163	AG	118 118	276 278	TC	191 199	200 219	205 214	CA	236 238	269 269	155 158	241 244	143 153	GT	TT
ClemChan-24	249 257	CG	108 112	GG	175 175	259 277	GC	-	169 171	110 110	AG	211 229	163 166	211 215	GC	149 160	155 165	TT	151 151	119 119	167 167	AG	116 118	276 278	TC	199 199	200 219	205 214	CA	236 236	269 287	155 158	241 244	143 153	GT	TC
ClemChan-25	249 249	CC	108 112	GG	175 183	259 277	GC	CA	169 169	110 110	AA	229 229	163 163	211 215	CC	149 149	155 155	TA	141 151	119 123	167 167	GG	116 116	276 278	TC	191 191	200 219	205 214	CC	236 238	269 269	155 158	241 244	143 153	GT	TC
ClemChan-26	249 257	CC	112 112	AA	175 183	277 277	GG	CA	169 171	122 122	AG	211 211	163 166	211 215	GG	160 160	165 165	TT	151 151	123 123	163 163	AG	118 118	278 278	CC	191 191	200 219	205 214	AA	236 238	287 287	158 158	241 241	143 153	GG	TC
ClemChan-27	249 257	CC	112 112	AA	175 183	277 277	GG	CA	169 171	122 122	AG	211 211	163 166	211 215	GG	160 160	165 165	TT	151 151	123 123	163 163	AG	118 118	278 278	CC	191 191	200 219	205 214	AA	236 238	287 287	158 158	241 241	143 153	GG	TC
ClemChan-28	249 257	CC	108 108	AA	183 183	259 277	GC	CA	169 169	110 122	AG	229 229	163 166	211 215	GC	149 160	155 165	TA	141 151	123 123	163 167	AA	118 118	276 278	TC	191 199	200 219	205 214	CA	238 238	269 287	158 158	241 241	143 153	GG	TC
ClemChan-29	249 257	CC	108 108	AA	183 183	259 277	GC	CA	169 169	110 122	AG	229 229	163 166	211 215	GC	149 160	155 165	TA	141 151	123 123	163 167	AA	118 118	276 278	TC	191 199	200 219	205 214	CA	238 238	269 287	158 158	241 241	143 153	GG	TC
ClemChan-30	249 257	CG	108 112	AA	183 183	259 277	GC	CA	169 171	110 122	AG	211 229	163 166	215 215	GC	149 149	155 155	TA	141 151	119 123	163 167	AA	118 118	276 278	TT	191 191	200 219	205 214	CA	236 238	269 269	155 155	244 244	143 153	GT	CC
ClemChan-31	249 257	CG	108 112	GG	175 175	259 277	GC	CA	171 171	110 122	AG	211 229	163 166	211 215	GC	149 160	155 165	TA	141 151	119 123	163 167	AG	116 118	276 278	TC	191 199	200 219	205 214	CA	236 238	269 269	158 158	241 241	143 153	GT	CC
ClemChan-32	257 257	CG	108 112	AG	175 183	259 277	GC	CC	169 169	110 122	AG	229 229	163 163	211 215	GC	149 160	155 155	TA	141 151	119 123	163 167	GG	116 116	276 276	TT	191 199	200 219	205 214	CA	236 236	269 269	155 158	241 244	143 153	GT	TC
ClemChan-33	249 257	CG	108 112	GG	183 183	259 277	GG	CA	169 169	110 122	AG	211 229	163 166	215 215	GC	149 160	155 165	TA	141 151	119 123	163 167	AG	116 118	276 278	CC	191 191	219 219	205 214	CA	236 238	287 287	155 158	241 244	143 143	GT	CC
ClemChan-34	249 257	CG	112 112	GG	175 183	277 277	GG	CA	169 169	110 122	AG	229 229	163 163	211 211	GC	149 160	165 165	TA	141 151	119 123	163 167	AG	116 118	276 276	TT	191 199	200 219	205 214	CA	236 238	269 287	158 158	241 241	143 143	GG	TT
ClemChan-35	249 257	CG	112 112	GG	175 183	277 277	GG	CC	169 171	110 110	AG	211 229	163 166	211 215	CC	149 149	155 165	TA	141 151	119 123	163 167	AG	116 116	276 276	TT	191 199	200 219	205 214	CC	236 238	269 269	158 158	241 241	143 153	GG	TC
ClemChan-36	249 257	CG	108 112	AA	175 183	259 259	CC	CA	169 169	122 122	AG	229 229	163 166	211 215	GC	149 160	165 165	TA	141 151	119 123	163 167	AG	116 118	278 278	CC	191 191	219 219	205 205	AA	236 238	269 287	155 158	241 244	143 153	GT	TT
ClemChan-37	257 257	CG	108 112	AA	183 183	259 259	CC	CA	169 171	110 122	AG	211 229	163 166	215 215	GC	149 160	165 165	TA	141 151	119 123	163 163	AG	116 118	276 276	TT	199 199	200 219	205 214	CC	238 238	269 287	155 158	241 244	143 153	GT	TC
ClemChan-38	249 257	CG	108 108	GG	175 183	259 277	GC	CA	169 171	110 122	AA	229 229	163 163	211 215	GG	160 160	155 165	TA	141 141	123 123	163 163	AA	118 118	276 278	TC	199 199	200 219	205 214	CA	236 238	269 269	155 155	244 244	143 143	GT	-
ClemChan-39	249 249	CG	108 108	GG	175 183	259 277	GC	CA	169 171	110 122	AG	211 229	163 166	211 211	GC	149 160	155 165	TA	141 151	119 123	163 167	AG	116 118	276 278	TC	191 199	200 219	205 214	CA	236 238	269 287	155 155	244 244	143 143	GT	CC
ClemChan-40	249 257	CG	108 108	AG	175 183	259 277	GC	CA	169 171	122 122	AG	211 229	163 166	211 215	GC	149 149	155 155	TA	141 151	119 123	167 167	AG	116 118	278 278	CC	191 191	200 200	205 214	AA	238 238	287 287	155 158	241 244	143 143	GT	CC
ClemChan-41	257 257	CG	108 112	AG	175 175	259 277	GC	CA	169 171	122 122	AG	211 229	163 166	211 215	GC	149 160	155 155	TA	151 151	119 119	163 167	AG	116 118	276 276	TT	191 199	219 219	205 205	AA	236 238	269 269	155 158	241 244	143 143	GT	TC
ClemChan-42	249 249	CG	108 108	AG	175 175	277 277	GC	CC	169 171	110 122	AG	211 229	166 166	211 211	GC	149 160	155 165	TA	141 151	119 123	163 167	AA	116 116	276 278	TC	191 199	200 219	205 214	AA	236 238	269 287	155 155	241 244	143 143	GG	TC
ClemChan-43	257 257	GG	108 112	AG	175 183	259 277	GC	CC	169 171	110 122	AA	211 229	163 166	211 215	GC	149 160	155 165	TA	141 151	119 123	163 167	GG	116 116	276 278	TC	191 199	200 219	205 214	CA	236 238	269 287	155 158	241 244	143 143	GT	TC
ClemChan-44	249 257	CC	108 108	AG	183 183	259 277	GC	CC	169 171	122 122	AG	211 211	166 166	211 215	CC	149 149	155 165	TT	141 141	119 119	163 167	GG	116 116	276 276	TT	191 199	200 219	205 214	AA	236 238	287 287	155 158	241 244	143 143	GT	TC
ClemChan-45	257 257	CG	112 112	AG	175 183	259 259	CC	CA	169 171	122 122	AA	211 211	166 166	211 215	GC	149 160	155 155	AA	141 151	119 123	163 167	GG	116 116	276 276	TT	191 191	200 200	205 214	AA	238 238	269 287	155 158	241 244	143 143	GT	TC
ClemChan-46	249 257	CC	108 108	AA	175 183	259 259	CC	CA	169 171	110 110	AG	211 229	163 166	211 215	CC	149 149	155 165	TA	141 151	119 123	163 167	AG	116 118	276 278	CC	191 199	219 219	205 205	CC	236 236	287 287	155 158	241 244	143 153	GT	TT
ClemChan-47	249 257	CG	108 112	GG	175 183	259 277	GC	CA	169 169	122 122	AG	211 229	163 166	211 215	GC	149 149	155 155	TT	141 151	119 123	163 167	AG	116 118	278 278	CC	199 199	200 200	205 214	AA	238 238	287 287	158 158	241 241	143 153	GG	TT
ClemChan-48	257 257	GG	112 112	AG	183 183	259 277	GC	CA	169 171	110 110	AG	211 211	166 166	211 211	GC	149 160	165 165	TT	141 151	119 123	163 163	AG	116 118	278 278	TC	191 199	200 219	205 214	CA	236 238	269 287	155 158	241 244	143 153	TT	TC
ClemChan-49	249 249	CG	108 112	AA	183 183	259 277	GC	CA	171 171	122 122	AG	229 229	163 163	215 215	GG	160 160	155 165	TT	151 151	119 119	163 167	AA	118 118	276 278	TT	191 199	200 200	205 214	AA	238 238	269 269	155 158	241 244	143 153	GT	TT
ClemChan-50	249 249	CC	112 112	AG	175 183	277 277	GG	CA	169 169	110 110	AG	211 211	166 166	211 211	GC	149 160	155 165	TA	141 141	119 123	163 167	GG	116 118	276 278	TC	191 191	219 219	205 205	CA	236 236	287 287	158 158	241 241	143 153	GG	TC
ClemChan-51	249 257	CG	108 112	GG	175 183	259 277	CC	AA	169 169	110 122	AG	211 229	163 166	211 215	CC	149 149	165 165	TA	141 151	123 123	163 163	AA	118 118	278 278	TC	191 191	200 219	205 214	AA	236 238	287 287	155 158	244 244	143 153	TT	TC
ClemChan-52	257 257	CG	108 108	AG	175 175	259 277	GC	AA	169 171	110 122	AG	211 211	163 166	211 215	CC	160 160	155 165	TA	151 151	119 123	163 167	AG	118 118	278 278	TC	191 199	200 219	205 214	CA	236 238	269 287	155 158	241 244	143 153	TT	TT
ClemChan-53	249 257	GG	108 112	AG	175 183	259 277	GC	CA	169 171	110 122	AG	229 229	163 163	211 215	GG	149 160	155 165	TT	151 151	119 119	167 167	GG	116 116	276 276	TT	191 199	200 219	205 214	CA	236 238	269 287	158 158	241 241	143 153	GG	TT
ClemChan-54	249 257	CG	112 112	AG	175 183	259 277	GC	CA	169 171	110 122	AG	229 229	163 163	211 215	GC	149 160	155 165	TA	141 151	123 123	163 163	AG	116 118	276 278	TC	191 199	200 219	205 214	CA	236 238	269 287	155 158	241 244	143 153	GT	TT
ClemChan-55	257 257	CG	112 112	GG	175 183	259 259	CC	CA	169 171	110 122	AG	211 229	163 166	215 215	GC	149 160	155 155	TA	141 151	119 123	163 163	AG	118 118	276 278	TC	191 199	200 219	205 214	CA	236 238	269 287	155 158	241 244	143 153	GT	CC
ClemChan-56	257 257	CG	112 112	AG	175 183	259 277	GC	AA	169 169	110 122	AA	211 229	163 166	215 215	GC	149 160	155 165	TA	141 151	119 123	163 167	GG	116 116	276 278	TC	191 191	200 219	205 214	CA	236 236	269 269	155 158	241 244	143 153	TT	TT
ClemChan-57	249 249	CC	108 108	AA	175 183	259 277	CC	CC	169 171	110 122	AA	211 211	163 166	211 215	GC	149 160	155 165	TT	151 151	119 123	167 167	GG	116 116	276 278	TC	191 199	200 219	205 214	CA	238 238	269 269	155 158	241 244	143 153	GT	TC
ClemChan-58	249 257	CG	108 112	GG	183 183	277 277	GG	CA	169 171	110 122	AA	229 229	163 163	211 215	GG	160 160	155 165	AA	141 141	123 123	163 163	AG	116 118	278 278	CC	191 199	200 219	205 214	CA	236 238	269 287	155 158	241 244	143 143	TT	TT
ClemChan-59	249 257	CG	108 112	AG	183 183	277 277	GC	CA	169 171	110 122	AG	229 229	163 163	211 215	GG	160 160	155 165	TA	141 141	123 123	163 163	AG	116 118	278 278	TC	191 199	200 219	205 214	CA	236 238	269 287	155 158	241 244	143 143	GT	TT
ClemChan-60	249 249	CC	108 108	AG	175 183	277 277	GG	CC	169 171	122 122	AG	211 211	166 166	215 215	GC	149 160	155 165	TA	141 151	119 123	163 167	AG	116 118	276 278	TC	191 191	219 219	205 214	AA	238 238	269 287	155 158	241 244	143 153	TT	TC
ClemChan-61	249 257	CG	108 108	GG	175 183	259 277	GC	CA	169 171	110 122	AG	211 229	163 166	211 211	GG	149 160	155 165	TA	141 151	119 123	167 167	AG	116 118	276 278	TC	199 199	200 219	205 214	CA	236 236	269 287	155 158	241 244	143 143	TT	TT
ClemChan-62	257 257	CG	112 112	AG	175 183	259 277	GC	CA	169 171	110 122	AG	229 229	163 163	211 215	GC	149 160	155 165	TT	151 151	119 119	167 167	AG	116 118	276 276	TT	191 191	200 219	205 214	CA	236 238	269 269	155 158	241 244	143 153	GT	TC
ClemChan-63	257 257	GG	108 112	GG	175 175	259 277	CC	CC	169 171	110 110	AG	211 211	166 166	211 211	GC	149 160	155 165	TA	151 151	119 119	167 167	AG	116 118	276 276	TC	191 199	219 219	205 205	CC	236 236	269 269	155 155	244 244	143 153	GT	TC
ClemChan-64	249 249	CG	108 112	GG	175 175	259 277	GC	CA	171 171	110 122	AG	211 229	163 166	211 215	GC	149 160	155 165	TA	141 151	119 123	167 167	AA	118 118	278 278	TC	199 199	200 219	205 214	CA	236 236	269 287	155 158	244 244	143 153	TT	TC
ClemChan-65	249 257	CG	108 112	AG	175 183	259 277	GC	CC	169 171	110 122	AA	211 229	163 166	211 215	GC	149 160	155 165	TA	141 151	119 123	167 167	AG	116 118	276 276	TT	191 191	219 219	205 205	CA	236 236	269 269	155 155	244 244	143 153	TT	TC
ClemChan-66	257 257	CG	108 112	GG	175 183	259 277	GC	CA	169 171	110 110	AA	211 229	163 166	215 215	CC	149 149	155 165	TA	141 151	119 123	163 167	AA	118 118	276 278	TC	191 199	219 219	205 205	CC	236 236	269 287	155 158	241 244	143 153	GT	TC
ClemChan-67	249 257	CG	108 112	AG	175 183	259 277	GC	AA	169 169	110 122	AA	211 229	163 166	211 211	GC	149 160	155 165	TA	141 141	123 123	163 167	GG	116 118	276 278	TC	191 199	200 219	205 214	CA	238 238	269 287	155 158	244 244	143 153	TT	TT
ClemChan-68	249 257	CG	108 112	AG	175 183	259 259	CC	CA	169 171	122 122	AG	211 211	166 166	211 215	GG	160 160	155 155	TT	151 151	119 119	163 167	GG	116 116	276 278	TC	199 199	200 200	205 214	AA	236 238	269 287	155 158	244 244	143 143	TT	TC
ClemChan-69	249 257	CG	108 112	GG	175 175	277 277	GG	CC	169 171	110 122	AA	229 229	163 166	211 215	GG	160 160	155 155	TT	151 151	119 119	163 167	AG	116 118	278 278	CC	191 199	200 219	205 214	CA	236 238	287 287	155 158	241 244	143 153	GT	CC
ClemChan-70	249 257	CG	108 112	GG	175 175	277 277	GG	CA	171 171	110 122	AA	211 211	166 166	211 211	GG	160 160	155 165	TA	141 151	119 123	167 167	AA	118 118	276 278	TC	191 191	200 219	205 214	CA	236 238	269 269	155 158	241 244	143 153	GT	CC
ClemChan-71	249 257	CG	108 112	AG	175 183	259 277	GC	CA	169 171	110 122	AG	229 229	163 166	211 211	GC	149 160	155 165	TA	141 151	119 123	163 167	AG	116 118	276 276	TT	191 199	200 219	205 214	AA	236 238	269 287	158 158	241 241	143 153	GG	CC
ClemChan-72	249 257	CC	108 112	AG	175 175	259 277	GC	CC	169 169	110 122	AG	211 211	166 166	211 211	GC	149 160	155 155	TA	141 151	119 123	163 167	GG	116 116	276 278	TC	191 199	200 219	205 214	CA	238 238	269 269	155 158	244 244	143 153	TT	TT
ClemChan-73	249 249	CG	108 112	AG	175 175	259 277	CC	CA	169 169	110 122	AA	229 229	163 163	211 215	GC	149 160	155 165	TT	151 151	119 123	163 167	AG	116 118	276 278	TC	191 199	200 219	205 214	CA	236 238	269 269	155 158	241 244	143 153	GT	TC
ClemChan-74	249 249	CG	108 112	AG	183 183	277 277	GG	CC	169 171	110 122	AG	211 229	163 166	211 215	CC	149 149	155 155	TA	141 151	119 119	163 163	AG	116 118	276 276	TT	191 199	200 219	205 214	CA	236 236	269 287	155 158	241 244	143 153	TT	TT
ClemChan-75	257 257	GG	108 112	AG	175 183	259 259	CC	CA	169 171	110 122	AG	211 229	163 166	215 215	GC	149 160	155 165	TA	141 151	119 123	163 167	AG	116 118	276 278	TC	199 199	200 200	205 214	CA	236 236	287 287	155 155	244 244	143 153	TT	TT
