# Supplementary material for: Inheritance pattern of tetraploids pummelo, mandarin, and their interspecific hybrid sour orange is highly influenced by their phylogenomic structure
Source: Front Plant Sci. 2023 Dec 8;14:1327872. doi: 10.3389/fpls.2023.1327872 (PMC10739408; doi:10.3389/fpls.2023.1327872)
Supplement: Supplementary file 5 [file Table_5.xlsx]

## Sheet: Additional table 5
	Additional table 5. Estimation of parental heterozygosity restitution (PHR) by diploid `Sevillano´ sour orange, `Cleopatra´ mandarin and `Chandler´ pummelo pollen for each marker in triploid hybrids recovered from 2x x 4x sexual hybridizations, and analysis of allelic data segregation using Chi square analysis applying Benjamini-Hochberg correction for multiple comparisons to evaluate the q-value…
	Locus	CHR	Genetic position (cM)	`Sevillano´ sour orange		`Cleopatra´ mandarin		`Chandler´ pummelo
				PHR	q-value	PHR	q-value	PHR	q-value
	mCrCIR02G08	1	16.723			0.57	1.0385	0.59	0.7006
	1P3705568	1	31	0.82	0.9423
	CID0806	1	55.174			0.51	1.0385
	1_14053816	1	57.51					0.68	0.326
	CIBE5720	1	57.765	0.89	0.9423
	1P16721616	1	61.8	0.85	0.9423
	MEST121	1	68.99			0.63	1.0385
	MEST001	1	70.605			0.6	1.0385
	MEST321	1	118.48					0.63	0.9215
	JK-TAA15	1	119.734	0.85	0.9423
	2_60291	2	1					0.55	0.7006
	mCrCIR02D09	2	11.374			0.5	1.0385
	mCrCIR04H06	2	23.647	0.76	0.9423
	JK-CAC15	2	43.506	0.82	0.9423
	CX2004	2	46.672					0.6	0.7848
	mCrCIR03C08	2	82.19	0.69	0.9423	0.61	1.0385
	CI01C07	2	125.616					0.63	0.8805
	JK-TAA41	2	131.85	0.75	0.9423	0.48	1.0385
	2_36363713	2	150.13					0.63	1.0286
	3_17626	3	7.38					0.61	0.7006
	MEST256	3	17.022	0.74	0.9423
	MEST369	3	19.999			0.58	0.0161
	3p3593162	3	20	0.8	0.9423
	MDH-P-84	3	65	0.77	0.9423
	CX0124	3	110.276					0.61	0.1288
	mCrCIR04E02	3	111.895	0.77	0.9423
	Ci08A10	3	144.88			0.64	1.0385
	mCrCIR02G02	3	149.15					0.67	0.9215
	3_51024515	3	192.02					0.79	0.1288
	CF-TA15	4	6.119			0.69	0.2076
	CF-CA31	4	12.187			0.62	1.0385	0.48	0.7848
	mCrCIR07D06	4	16.334	0.92	0.9423			0.6	0.8805
	CF-ACA01	4	24.407	0.91	1.0345
	mCrCIR03G05	4	75.055	0.9	0.9423	0.66	1.0385
	CIBE3255	4	89.492					0.63	0.9215
	CID5362	5	0	0.8	0.9423
	MEST015	5	21.696			0.58	1.0385
	5_27500244	5	25.23					0.68	0.9215
	CMS30	5	36.84					0.61	0.9215
	MEST104	5	40.461	0.83	0.9423	0.61	1.0385
	mCrCIR07E12	5	100.906	0.8	0.9423
	MEST056	5	110.164			0.63	1.0385	0.61	0.326
	6p498189	6	1	0.89	0.9423
	6p4406341	6	5	0.91	0.9423
	6_5996116	6	5.07					0.67	0.1288
	LapXcF238	6	11	0.92	0.9423
	MEST132	6	26.927			0.6	1.0385
	CIBE4818	6	28.317					0.59	0.326
	mCrCIR02F12	6	60.925					0.59	0.7848
	MEST488	6	68.482			0.48	1.0385
	mCrCIR01C06	6	88.923	0.83	0.9423
	JK-TAA1	6	93.489					0.61	0.9215
	CIBE5866	6	99.801			0.39	1.0385
	7_20255	7	10.89					0.56	0.9215
	mCrCIR07E05	7	14.365					0.53	0.9215
	CI02G12	7	23.57			0.64	1.0385
	FLS-M-313	7	40	0.86	0.9423
	mCrCIR03B07	7	83.39	0.83	0.9423	0.6	0.2076	0.59	0.7848
	Ci07C07	7	98.019			0.48	0.0161
	7_15708026	7	105.01					0.61	0.7848
	mCrCIR01F04a	8	5.921	0.9	0.9423	0.58	0.1176	0.55	0.7848
	mCrCIR07B05	8	31.702			0.65	1.0385	0.69	0.9215
	MEST830	8	42.186					0.88	0.5666
	8_15415145	8	50.78					0.68	0.6891
	mCrCIR02G02	8	57	0.86	0.9423
	mCrCIR02C09	8	95.441					0.57	0.9215
	mCrCIR02A09	8	98.633	0.89	0.9423	0.61	1.0385
	Ci02B07	9	0	0.82	0.9423
	MEST187	9	2.924			0.63	1.0385
	MEST330	9	5.97					0.39	0.1288
	mCrCIR07F11	9	49.569	0.84	0.9423			0.67	0.9215
	MEST308	9	52.006			0.54	1.0385	0.63	0.9215
	JI-TCT01	9	52.797	0.89	0.9423
	Ci07C09	9	53.04			0.62	1.0385
	9_26016472	9	54.88					0.59	0.9215
	Ci08C05	9	55.136					0.8	0.1288
	9_31288895	9	98.18					0.52	0.326
	CHR: chromosome. cM: centimorgans
